# Supplementary material for: The structure and diversity of strain-level variation in vaginal bacteria
Source: Microb Genom. 2021 Mar 3;7(3):mgen000543. doi: 10.1099/mgen.0.000543 (PMC8190618; doi:10.1099/mgen.0.000543)
Supplement: Supplementary material 2 [file mgen-7-0543-s002.xlsx]

## Sheet: Table S1
Table S1. Summary of clinical and demographic data for women in this study
Characteristic	N	% of Cohort
Total	195	-
Race/ethnicity
White	97	0.497436
Hispanic	56	0.287179
Black	20	0.102564
Asian	14	0.0717949
Other	8	0.0410256
Community Type
L. crispatus-dominant	69	0.353846
L. jensenii-dominant	9	0.0461538
L. iners-dominant	53	0.271795
Diverse	55	0.282051
L. gasseri-dominant	9	0.0461538
Preterm Delivery (<37 weeks)
Yes	41	0.210256
No	154	0.789744
Age (years)
Median	29	-
IQR	25 - 33	-
Gestational Age at Collection (days)
Mean	164	-
IQR	88 - 247	-
Gestational Age at Birth (days)
Mean	274	-
IQR	262 - 280	-
Birth Weight (grams)
Mean	3270	-
IQR	2904 - 3692	-

## Sheet: Table S2
Table S2. Summary of vaginal microbiome community type by self-reported race
Race/ethnicity	L. crispatus-dominant	L. gasseri-dominant	L. iners-dominant	Diverse	L. jensenii-dominant
White	41 (42)	7 (7)	18 (19)	24 (25)	7 (7)
Hispanic	18 (32)	0 (0)	22 (39)	14 (25)	2 (4)
Black	4 (20)	0 (0)	7 (35)	9 (45)	0 (0)
Asian	5 (36)	1 (7)	2 (14)	6 (43)	0 (0)
Other	1 (13)	1 (13)	4 (50)	2 (25)	0 (0)
Values are n (%)

## Sheet: Table S3
Table S3. Isolated strain genome assemblies used in this study
Species	Strain	Assembly
G. vaginalis	409-05	GCA_000025205.1
G. vaginalis	ATCC 14019	GCA_000159155.2
G. vaginalis	HMP9231	GCA_000213955.1
G. vaginalis	JCM 11026	GCA_001042655.1
G. vaginalis	GV37	GCA_001953155.1
G. vaginalis	FDAARGOS_568	GCA_003812765.1
G. vaginalis	UGent 06.41	GCA_003293675.1
G. vaginalis	DSM 4944	GCA_900105405.1
G. vaginalis	JCP8522	GCA_000414425.1
G. vaginalis	JCP8481B	GCA_000414445.1
G. vaginalis	JCP8481A	GCA_000414465.1
G. vaginalis	JCP8151B	GCA_000414485.1
G. vaginalis	JCP8151A	GCA_000414505.1
G. vaginalis	JCP8108	GCA_000414525.1
G. vaginalis	JCP8070	GCA_000414545.1
G. vaginalis	JCP8066	GCA_000414565.1
G. vaginalis	JCP8017B	GCA_000414585.1
G. vaginalis	JCP8017A	GCA_000414605.1
G. vaginalis	JCP7719	GCA_000414625.1
G. vaginalis	JCP7672	GCA_000414645.1
G. vaginalis	JCP7659	GCA_000414665.1
G. vaginalis	JCP7276	GCA_000414685.1
G. vaginalis	JCP7275	GCA_000414705.1
G. vaginalis	GED7275B	GCA_001546445.1
G. vaginalis	GED7760B	GCA_001546455.1
G. vaginalis	PSS_7772B	GCA_001546485.1
G. vaginalis	CMW7778B	GCA_001563665.1
G. vaginalis	101	GCA_000165615.2
G. vaginalis	41V	GCA_000165635.2
G. vaginalis	AMD	GCA_000176475.1
G. vaginalis	2020-05-01	GCA_000176495.1
G. vaginalis	315-A	GCA_000214315.2
G. vaginalis	284V	GCA_000263435.1
G. vaginalis	55152	GCA_000263475.1
G. vaginalis	1400E	GCA_000263495.1
G. vaginalis	00703C2mash	GCA_000263515.1
G. vaginalis	75712	GCA_000263535.1
G. vaginalis	0288E	GCA_000263555.1
G. vaginalis	6420B	GCA_000263575.1
G. vaginalis	1500E	GCA_000263595.1
G. vaginalis	00703Bmash	GCA_000263615.1
G. vaginalis	00703Dmash	GCA_000263635.1
G. vaginalis	6119V5	GCA_000263655.1
G. vaginalis	3549624	GCA_001049785.1
G. vaginalis	14019_MetR	GCA_001278345.1
G. vaginalis	FDAARGOS_296	GCA_002206225.2
G. vaginalis	UMB0775	GCA_002861925.1
G. vaginalis	UMB0233	GCA_002862045.1
G. vaginalis	UMB0682	GCA_002862065.1
G. vaginalis	UMB1642	GCA_002884795.1
G. vaginalis	UMB0768	GCA_002884835.1
G. vaginalis	DNF01149	GCA_002894105.1
G. vaginalis	KA00225	GCA_002896555.1
G. vaginalis	ATCC 49145	GCA_003034925.1
G. vaginalis	W11	GCA_003369875.1
G. vaginalis	N101	GCA_003369895.1
G. vaginalis	N153	GCA_003369935.1
G. vaginalis	N95	GCA_003369965.1
G. vaginalis	UGent 18.01	GCA_003397585.1
G. vaginalis	GS 9838-1	GCA_003397705.1
G. vaginalis	ATCC 14018	GCA_000178355.1
G. vaginalis	23-12	GCA_001660735.1
G. vaginalis	18-4	GCA_001660755.1
G. vaginalis	UMB0912	GCA_002861125.1
G. vaginalis	UMB0913	GCA_002861145.1
G. vaginalis	UMB0061	GCA_002861165.1
G. vaginalis	UMB0833	GCA_002861885.1
G. vaginalis	UMB0830	GCA_002861905.1
G. vaginalis	UMB0770	GCA_002861945.1
G. vaginalis	UMB0386	GCA_002861965.1
G. vaginalis	UMB0298	GCA_002861975.1
G. vaginalis	UMB0032B	GCA_002862005.1
G. vaginalis	UMB0032A	GCA_002862015.1
G. vaginalis	UMB0388	GCA_002871555.1
G. vaginalis	UMB1686	GCA_002884775.1
G. vaginalis	UMB0170	GCA_002884855.1
G. vaginalis	UMB0264	GCA_002884875.1
G. vaginalis	UGent 25.49	GCA_003397605.1
G. vaginalis	UGent 21.28	GCA_003397615.1
G. vaginalis	UGent 09.48	GCA_003397635.1
G. vaginalis	UGent 09.07	GCA_003397665.1
G. vaginalis	GS 10234	GCA_003397745.1
G. vaginalis	UGent 09.01	GCA_003397755.1
G. vaginalis	GH015	GCA_003408745.1
G. vaginalis	N160	GCA_003408775.1
G. vaginalis	N165	GCA_003408785.1
G. vaginalis	N72	GCA_003408815.1
G. vaginalis	N144	GCA_003408835.1
G. vaginalis	NR010	GCA_003408845.1
G. vaginalis	NR038	GCA_003585655.1
G. vaginalis	NR039	GCA_003585755.1
G. vaginalis	S2_012_000_R3_92	GCA_003240925.1
G. vaginalis	S2_012_000_R3_93	GCA_003240955.1
G. vaginalis	WP023	GCA_003426285.1
G. vaginalis	GH021	GCA_003426345.1
G. vaginalis	GH020	GCA_003426385.1
G. vaginalis	GH007	GCA_003426405.1
G. vaginalis	NR037	GCA_003426445.1
G. vaginalis	NR001	GCA_003426545.1
G. vaginalis	GH019	GCA_003426565.1
G. vaginalis	6420LIT	GCA_000263455.1
L. iners	DSM 13335	GCA_000160875.1
L. iners	ATCC 55195	GCA_000185405.1
L. iners	7_1_47FAA	GCA_000227195.1
L. iners	LactinV 11V1-d	GCA_000149065.2
L. iners	LactinV 09V1-c	GCA_000149085.2
L. iners	LactinV 03V1-b	GCA_000149105.2
L. iners	LactinV 01V1-a	GCA_000149125.2
L. iners	SPIN 2503V10-D	GCA_000149145.2
L. iners	AB-1	GCA_000177755.1
L. iners	LEAF 2053A-b	GCA_000179935.1
L. iners	LEAF 2052A-d	GCA_000179955.1
L. iners	LEAF 2062A-h1	GCA_000179975.1
L. iners	LEAF 3008A-a	GCA_000179995.1
L. iners	UPII 143-D	GCA_000191685.2
L. iners	UPII 60-B	GCA_000191705.2
L. iners	SPIN 1401G	GCA_000204435.2
L. iners	DSM 13335	GCA_001435015.1
L. iners	UMB0030	GCA_002884705.1
L. iners	KA00186	GCA_002892385.1
L. iners	UMB0033	GCA_002871595.1
L. iners	UMB1051	GCA_002884695.1
L. crispatus	ST1	GCA_000091765.1
L. crispatus	JV-V01	GCA_000160515.1
L. crispatus	MV-1A-US	GCA_000161915.2
L. crispatus	125-2-CHN	GCA_000162255.1
L. crispatus	MV-3A-US	GCA_000162315.1
L. crispatus	SJ-3C-US	GCA_000176975.2
L. crispatus	FB049-03	GCA_000301115.1
L. crispatus	FB077-07	GCA_000301135.1
L. crispatus	PSS7772C	GCA_001563615.1
L. crispatus	214-1	GCA_000177575.1
L. crispatus	EM-LC1	GCA_000497065.1
L. crispatus	VMC3	GCA_001541385.1
L. crispatus	VMC4	GCA_001541405.1
L. crispatus	VMC6	GCA_001541505.1
L. crispatus	VMC7	GCA_001541535.1
L. crispatus	VMC8	GCA_001541585.1
L. crispatus	JCM 5810	GCA_001567095.1
L. crispatus	C25	GCA_001704465.1
L. crispatus	UMNLC2	GCA_002218565.1
L. crispatus	UMNLC4	GCA_002218655.1
L. crispatus	UMNLC9	GCA_002218735.1
L. crispatus	UMNLC5	GCA_002218765.1
L. crispatus	UMNLC7	GCA_002218775.1
L. crispatus	UMNLC10	GCA_002218805.1
L. crispatus	UMB0824	GCA_002861805.1
L. crispatus	DSM 20584	GCA_001434005.1
L. crispatus	VMC5	GCA_001541515.1
L. crispatus	VMC1	GCA_001546015.1
L. crispatus	VMC2	GCA_001546025.1
L. crispatus	C037	GCA_001700475.1
L. crispatus	ATCC 33820	GCA_002088015.1
L. crispatus	UMNLC1	GCA_002218615.1
L. crispatus	UMNLC3	GCA_002218645.1
L. crispatus	UMNLC8	GCA_002218685.1
L. crispatus	UMNLC6	GCA_002218695.1
L. crispatus	UMNLC11	GCA_002218815.1
L. crispatus	UMNLC13	GCA_002218845.1
L. crispatus	UMNLC12	GCA_002218855.1
L. crispatus	UMNLC14	GCA_002218885.1
L. crispatus	UMNLC15	GCA_002218895.1
L. crispatus	UMNLC16	GCA_002218925.1
L. crispatus	UMNLC18	GCA_002218945.1
L. crispatus	UMNLC19	GCA_002218965.1
L. crispatus	UMNLC20	GCA_002218975.1
L. crispatus	UMNLC21	GCA_002219005.1
L. crispatus	UMNLC24	GCA_002219015.1
L. crispatus	UMNLC22	GCA_002219045.1
L. crispatus	UMNLC25	GCA_002219055.1
L. crispatus	UMNLC23	GCA_002219085.1
L. crispatus	DISK12	GCA_002811165.1
L. crispatus	UMB0803	GCA_002861765.1
L. crispatus	UMB0044	GCA_002861775.1
L. crispatus	UMB0085	GCA_002861815.1
L. crispatus	UMB0040	GCA_002863245.1
L. crispatus	UMB0054	GCA_002863485.1
L. crispatus	UMB1398	GCA_002863505.1
L. crispatus	CTV-05	GCA_000165885.1
L. crispatus	2029	GCA_000466885.2
L. crispatus	JCM 1185	GCA_001311685.1
L. crispatus	OAB24-B	GCA_001700485.1
L. jensenii	SNUV360	GCA_001936235.1
L. jensenii	JV-V16	GCA_000159335.1
L. jensenii	1153	GCA_000155915.2
L. jensenii	27-2-CHN	GCA_000161895.2
L. jensenii	SJ-7A-US	GCA_000162335.1
L. jensenii	115-3-CHN	GCA_000162435.1
L. jensenii	IM11	GCA_001012655.1
L. jensenii	IM18-1	GCA_001012665.1
L. jensenii	IM59	GCA_001012675.1
L. jensenii	IM18-3	GCA_001012685.1
L. jensenii	IM1	GCA_001012735.1
L. jensenii	IM3	GCA_001012745.1
L. jensenii	269-3	GCA_000175035.1
L. jensenii	MD IIE-70(2)	GCA_000466805.1
L. jensenii	TL2937	GCA_001742045.1
L. jensenii	DSM 20557	GCA_001436455.1
L. jensenii	UMB0077	GCA_002848045.1
L. jensenii	UMB0007	GCA_002863405.1
L. gasseri	ATCC 33323	GCA_000014425.1
L. gasseri	4M13	GCA_002158885.1
L. gasseri	DSM 14869	GCA_002287905.1
L. gasseri	SJ-9E-US	GCA_000176995.2
L. gasseri	SV-16A-US	GCA_000177035.2
L. gasseri	PSS7772D	GCA_001546525.1
L. gasseri	202-4	GCA_000175055.1
L. gasseri	CECT 5714	GCA_000283135.1
L. gasseri	2016	GCA_000439915.1
L. gasseri	JCM 1131	GCA_000615125.1
L. gasseri	240_LCRI	GCA_001063045.1
L. gasseri	249_LKEF	GCA_001063065.1
L. gasseri	459_LHEL	GCA_001064985.1
L. gasseri	987_LJOH	GCA_001068345.1
L. gasseri	505	GCA_001676665.1
L. gasseri	UMB0045	GCA_002863425.1
L. gasseri	UMB0099	GCA_002863455.1
L. gasseri	UMB0056	GCA_002884735.1
L. gasseri	UMB0045b	GCA_002940965.1
L. gasseri	JCM 1025	GCA_003307315.1
L. gasseri	JG141	GCA_003315575.1
L. gasseri	NCTC13722	GCA_900452355.1
L. gasseri	497_LGAS	GCA_001063505.1
L. gasseri	770_LJOH	GCA_001066235.1
L. gasseri	AL5	GCA_002003555.1
L. gasseri	AL3	GCA_002007185.1
L. gasseri	UMB0670	GCA_002863445.1
L. gasseri	TF08-1	GCA_003437055.1
L. gasseri	MV-22	GCA_000155935.2
L. gasseri	224-1	GCA_000177415.1
L. gasseri	494_LGAS	GCA_001063485.1
A. vaginae	PB189-T1-4	GCA_000179715.1
A. vaginae	DSM 15829	GCA_000178335.1
A. vaginae	CMW7778A	GCA_001562845.1
A. vaginae	44061	GCA_001049775.1
A. vaginae	NCTC13935	GCA_900445305.1

## Sheet: Table S4
Table S4. Reference strains used in reference databases
Primary Reference Set
Species	Strain	Assembly
L. crispatus	ST1	GCA_000091765.1
L. iners	DSM 13335	GCA_000160875.1
L. jensenii	SNUV360	GCA_001936235.1
L. gasseri	ATCC 33323	GCA_000014425.1
G. vaginalis	ATCC 14019	GCA_000159155.2
A. vaginae	PB189-T1-4	GCA_000179715.1
Secondary Reference Set
Species	Strain	Assembly
L. crispatus	JV-V01	GCA_000160515.1
L. iners	LactinV 03V1-b	GCA_000149105.2
L. jensenii	115-3-CHN	GCA_000162435.1
L. gasseri	AL3	GCA_002007185.1
G. vaginalis	6420B	GCA_000263575.1
A. vaginae	DSM 15829	GCA_000159235.2

## Sheet: Table S5a
Table S5a. Summary of biallelic heterozygous SNPs and ADMIXTURE results for G. vaginalis
Sample ID	Source	Mean Depth	Total SNPs	Heterozygous SNPs	ADMIXTURE Group Assignment	Group 1 Ancestry	Group 2 Ancestry	Group 3 Ancestry	Group 4 Ancestry
101	Reference	17.3554	1300	7	Group 3	1e-05	1e-05	0.99997	1e-05
55152	Reference	19.7109	1314	0	Mixed Ancestry/Multiple Strains	0.851725	0.119885	0.000356	0.028034
75712	Reference	19.9791	1314	0	Group 1	0.99997	1e-05	1e-05	1e-05
3549624	Reference	19.8147	1314	1	Group 1	0.99997	1e-05	1e-05	1e-05
00703Bmash	Reference	19.3288	1312	2	Group 2	1e-05	0.99997	1e-05	1e-05
00703C2mash	Reference	19.2709	1311	2	Group 2	1e-05	0.99997	1e-05	1e-05
00703Dmash	Reference	17.2842	1297	9	Group 3	1e-05	1e-05	0.99997	1e-05
0288E	Reference	19.9574	1314	0	Group 1	0.99997	1e-05	1e-05	1e-05
1400E	Reference	19.7885	1314	1	Mixed Ancestry/Multiple Strains	0.843569	0.136766	0.001428	0.018238
14019_MetR	Reference	19.9818	1314	0	Group 1	0.99997	1e-05	1e-05	1e-05
1500E	Reference	17.0737	1295	8	Group 3	1e-05	1e-05	0.99997	1e-05
18-4	Reference	20.0139	1314	0	Group 1	0.99997	1e-05	1e-05	1e-05
23-12	Reference	19.7746	1314	0	Group 1	0.99997	1e-05	1e-05	1e-05
284V	Reference	19.9003	1314	1	Group 1	0.99997	1e-05	1e-05	1e-05
315-A	Reference	20.0182	1314	0	Group 1	0.99997	1e-05	1e-05	1e-05
409-05	Reference	17.2613	1306	5	Group 4	1e-05	1e-05	1e-05	0.99997
41V	Reference	19.9326	1313	2	Mixed Ancestry/Multiple Strains	0.898182	0.101798	1e-05	1e-05
5-1	Reference	17.3127	1308	5	Group 4	1e-05	1e-05	1e-05	0.99997
6119V5	Reference	17.1042	1293	10	Group 3	1.9e-05	1e-05	0.999961	1e-05
6420B	Reference	16.9982	1309	5	Group 4	1e-05	1e-05	1e-05	0.99997
AMD	Reference	17.05	1301	4	Group 4	1e-05	1e-05	1e-05	0.99997
ATCC 14018	Reference	19.8874	1314	0	Group 1	0.99997	1e-05	1e-05	1e-05
ATCC 14019	Reference	19.9517	1314	0	Group 1	0.99997	1e-05	1e-05	1e-05
ATCC 49145	Reference	19.9584	1314	0	Group 1	0.99997	1e-05	1e-05	1e-05
CMW7778B	Reference	14.9834	1237	1	Mixed Ancestry/Multiple Strains	0.108806	0.169701	0.647152	0.074341
DNF01149	Reference	20.0201	1314	0	Group 1	0.99997	1e-05	1e-05	1e-05
DSM 4944	Reference	20.1032	1314	0	Group 1	0.99997	1e-05	1e-05	1e-05
FDAARGOS_296	Reference	20.4175	1314	0	Group 1	0.99997	1e-05	1e-05	1e-05
FDAARGOS_568	Reference	19.8358	1313	0	Group 1	0.99997	1e-05	1e-05	1e-05
G1	Vaginal	15.0913	1308	694	Mixed Ancestry/Multiple Strains	0.025221	0.518327	1e-05	0.456443
G106	Vaginal	32.2778	1312	15	Group 2	1e-05	0.99997	1e-05	1e-05
G110	Vaginal	10.6643	1263	38	Group 4	1e-05	1e-05	1.1e-05	0.999969
G111	Vaginal	172.731	1314	830	Mixed Ancestry/Multiple Strains	0.138578	0.400733	0.059204	0.401485
G114	Vaginal	56.2854	1314	71	Mixed Ancestry/Multiple Strains	0.867666	0.130115	1e-05	0.002209
G115	Vaginal	29.5659	1314	291	Mixed Ancestry/Multiple Strains	0.809901	0.190079	1e-05	1e-05
G119	Vaginal	7.51896	1196	48	Group 1	0.968866	0.010289	0.020835	1e-05
G120	Vaginal	4.32508	768	114	Mixed Ancestry/Multiple Strains	0.165421	1e-05	1e-05	0.834559
G121	Vaginal	70.3636	1313	9	Mixed Ancestry/Multiple Strains	0.175943	1e-05	0.824037	1e-05
G123	Vaginal	50.1126	1313	0	Group 1	0.99997	1e-05	1e-05	1e-05
G124	Vaginal	4.52621	781	71	Group 4	0.073298	1e-05	1e-05	0.926682
G126	Vaginal	53.4975	1314	8	Group 1	0.937762	0.062218	1e-05	1e-05
G133	Vaginal	103.254	1314	5	Group 4	1e-05	1e-05	1e-05	0.99997
G14	Vaginal	10.3059	1236	34	Group 3	1e-05	1e-05	0.999967	1.3e-05
G15	Vaginal	5.87188	1024	426	Mixed Ancestry/Multiple Strains	0.241776	0.2367	0.010972	0.510553
G164	Vaginal	26.2584	1313	279	Mixed Ancestry/Multiple Strains	1e-05	0.182591	1e-05	0.817389
G172	Vaginal	214.796	1314	856	Mixed Ancestry/Multiple Strains	0.170079	0.160393	0.63659	0.032938
G174	Vaginal	242.297	1314	943	Mixed Ancestry/Multiple Strains	0.050502	0.283669	0.665819	1e-05
G175	Vaginal	237.305	1314	702	Mixed Ancestry/Multiple Strains	1e-05	0.483341	1e-05	0.516639
G182	Vaginal	218.077	1314	827	Mixed Ancestry/Multiple Strains	0.348106	0.045674	0.524376	0.081844
G183	Vaginal	232.014	1314	677	Mixed Ancestry/Multiple Strains	0.276855	0.115214	0.542636	0.065296
G184	Vaginal	222.771	1314	507	Mixed Ancestry/Multiple Strains	0.543393	0.021616	1e-05	0.434982
G186	Vaginal	209.397	1314	666	Mixed Ancestry/Multiple Strains	1e-05	0.45781	1e-05	0.54217
G187	Vaginal	229.652	1314	374	Mixed Ancestry/Multiple Strains	0.222186	0.107893	1e-05	0.669911
G19	Vaginal	65.0889	1314	509	Mixed Ancestry/Multiple Strains	0.577743	1e-05	1e-05	0.422237
G190	Vaginal	153.389	1314	281	Mixed Ancestry/Multiple Strains	0.31475	1e-05	1e-05	0.68523
G192	Vaginal	6.5837	1108	399	Mixed Ancestry/Multiple Strains	0.201441	0.132896	0.147426	0.518237
G193	Vaginal	238.474	1314	481	Mixed Ancestry/Multiple Strains	0.499203	0.000794	1e-05	0.499994
G197	Vaginal	92.8888	1314	500	Mixed Ancestry/Multiple Strains	0.514209	1e-05	1.5e-05	0.485766
G20	Vaginal	14.9744	1311	509	Mixed Ancestry/Multiple Strains	0.586618	1e-05	0.413362	1e-05
G28	Vaginal	6.13524	1032	245	Mixed Ancestry/Multiple Strains	0.387169	1e-05	1.7e-05	0.612804
G3	Vaginal	15.5671	1311	59	Group 1	0.948605	0.04774	0.003644	1e-05
G31	Vaginal	104.503	1314	507	Mixed Ancestry/Multiple Strains	0.468323	0.049081	1e-05	0.482586
G38	Vaginal	10.4826	1245	10	Group 4	1e-05	1e-05	1.4e-05	0.999966
G54	Vaginal	6.64109	1113	384	Mixed Ancestry/Multiple Strains	0.66967	0.204774	0.114615	0.010941
G69	Vaginal	7.68575	1117	17	Mixed Ancestry/Multiple Strains	0.180148	1e-05	0.801461	0.018381
G72	Vaginal	6.48589	1049	197	Mixed Ancestry/Multiple Strains	0.105587	0.059167	0.0246	0.810646
G8	Vaginal	25.5674	1314	609	Mixed Ancestry/Multiple Strains	0.454722	0.064486	0.0573	0.423493
G81	Vaginal	72.7539	1314	664	Mixed Ancestry/Multiple Strains	0.44105	1e-05	0.354208	0.204732
G87	Vaginal	134.319	1314	806	Mixed Ancestry/Multiple Strains	0.24588	0.053147	0.544242	0.156732
G88	Vaginal	15.4125	1307	871	Mixed Ancestry/Multiple Strains	0.104152	0.345284	0.241407	0.309157
G95	Vaginal	17.7192	1300	7	Group 4	1e-05	1e-05	1e-05	0.99997
GED7275B	Reference	19.5321	1309	2	Group 2	1e-05	0.99997	1e-05	1e-05
GED7760B	Reference	19.2381	1312	2	Mixed Ancestry/Multiple Strains	0.114453	0.718799	0.166738	1e-05
GH007	Reference	18.8659	1302	0	Group 2	1e-05	0.99997	1e-05	1e-05
GH015	Reference	20.0205	1314	0	Group 1	0.99997	1e-05	1e-05	1e-05
GH019	Reference	19.1079	1306	0	Group 2	1e-05	0.99997	1e-05	1e-05
GH020	Reference	18.7158	1295	2	Group 2	1e-05	0.99997	1e-05	1e-05
GH021	Reference	19.3671	1305	0	Group 1	0.99997	1e-05	1e-05	1e-05
GS 10234	Reference	17.4859	1304	11	Group 4	1e-05	1e-05	1e-05	0.99997
GS 9838-1	Reference	17.19	1304	5	Group 4	1e-05	1e-05	1e-05	0.99997
GV37	Reference	17.1681	1304	6	Group 4	1e-05	1e-05	1e-05	0.99997
HMP9231	Reference	19.9396	1314	0	Group 1	0.99997	1e-05	1e-05	1e-05
JCM 11026	Reference	19.8778	1314	0	Group 1	0.99997	1e-05	1e-05	1e-05
JCP7275	Reference	19.9623	1312	0	Group 1	0.928634	0.071346	1e-05	1e-05
JCP7276	Reference	20.0397	1313	0	Group 1	0.99997	1e-05	1e-05	1e-05
JCP7659	Reference	19.0063	1308	3	Group 2	1e-05	0.99997	1e-05	1e-05
JCP7672	Reference	20.1302	1312	0	Group 1	0.99997	1e-05	1e-05	1e-05
JCP7719	Reference	19.3354	1311	0	Group 2	1e-05	0.99997	1e-05	1e-05
JCP8017A	Reference	19.1931	1312	1	Group 2	1e-05	0.99997	1e-05	1e-05
JCP8017B	Reference	19.4832	1310	1	Group 2	1e-05	0.99997	1e-05	1e-05
JCP8066	Reference	19.3483	1311	3	Group 2	1e-05	0.99997	1e-05	1e-05
JCP8070	Reference	19.1615	1314	1	Group 2	1e-05	0.99997	1e-05	1e-05
JCP8108	Reference	19.9201	1312	0	Mixed Ancestry/Multiple Strains	0.845575	0.117341	0.025656	0.011428
JCP8151A	Reference	19.4361	1312	3	Group 2	1e-05	0.99997	1e-05	1e-05
JCP8151B	Reference	19.3968	1313	0	Group 2	1e-05	0.99997	1e-05	1e-05
JCP8481A	Reference	16.5192	1285	3	Mixed Ancestry/Multiple Strains	0.164792	1e-05	0.835188	1e-05
JCP8481B	Reference	16.4351	1294	4	Mixed Ancestry/Multiple Strains	0.161988	1e-05	0.837992	1e-05
JCP8522	Reference	19.3413	1312	0	Group 2	1e-05	0.99997	1e-05	1e-05
KA00225	Reference	16.795	1280	5	Mixed Ancestry/Multiple Strains	0.269592	0.104703	0.461905	0.163801
N101	Reference	19.2621	1312	2	Group 2	1e-05	0.99997	1e-05	1e-05
N144	Reference	19.3114	1314	3	Group 2	1e-05	0.99997	1e-05	1e-05
N153	Reference	19.1624	1311	1	Group 2	1e-05	0.99997	1e-05	1e-05
N160	Reference	16.9433	1290	9	Group 3	1e-05	1e-05	0.999968	1.2e-05
N165	Reference	20.1124	1314	0	Group 1	0.902015	0.082089	1e-05	0.015886
N72	Reference	17.292	1302	6	Group 4	1e-05	1e-05	1e-05	0.99997
N95	Reference	19.3514	1312	1	Group 2	1e-05	0.99997	1e-05	1e-05
NR001	Reference	19.5663	1306	0	Group 1	0.99997	1e-05	1e-05	1e-05
NR010	Reference	16.0643	1267	8	Mixed Ancestry/Multiple Strains	0.055908	0.059654	0.866494	0.017943
NR037	Reference	19.3638	1300	1	Group 1	0.99997	1e-05	1e-05	1e-05
NR038	Reference	19.6624	1306	0	Group 1	0.99997	1e-05	1e-05	1e-05
NR039	Reference	19.7424	1308	1	Group 1	0.99997	1e-05	1e-05	1e-05
PSS_7772B	Reference	16.2434	1291	5	Mixed Ancestry/Multiple Strains	0.16881	1e-05	0.83117	1e-05
S2_012_000_R3_92	Reference	20.2719	1310	18	Group 1	0.959139	1e-05	1e-05	0.040841
S2_012_000_R3_93	Reference	20.4777	1305	17	Group 1	0.959659	1e-05	1e-05	0.040321
SRS011111	Vaginal	249.202	1314	477	Mixed Ancestry/Multiple Strains	0.493574	1e-05	1e-05	0.506406
SRS011269	Vaginal	20.4254	1313	13	Group 4	1e-05	1e-05	1e-05	0.99997
SRS013542	Vaginal	110.463	1314	632	Mixed Ancestry/Multiple Strains	0.437111	0.046817	0.515092	0.00098
SRS017497	Vaginal	132.984	1314	339	Mixed Ancestry/Multiple Strains	0.619106	1e-05	1e-05	0.380874
SRS023466	Vaginal	242.648	1314	602	Mixed Ancestry/Multiple Strains	0.097751	0.015857	0.746799	0.139593
SRS023468	Vaginal	245.54	1314	619	Mixed Ancestry/Multiple Strains	0.064597	0.012201	0.75149	0.171712
SRS023604	Vaginal	246.682	1314	64	Group 4	0.027893	1e-05	1e-05	0.972087
SRS024068	Vaginal	12.7688	1298	6	Group 1	0.99997	1e-05	1e-05	1e-05
SRS024428	Vaginal	18.9492	1305	19	Group 4	1e-05	1e-05	1.5e-05	0.999965
SRS044902	Vaginal	177.24	1314	3	Group 1	0.99997	1e-05	1e-05	1e-05
SRS046034	Vaginal	156.564	1314	437	Mixed Ancestry/Multiple Strains	0.53919	1e-05	1e-05	0.46079
SRS048536	Vaginal	64.7676	1314	331	Mixed Ancestry/Multiple Strains	1.2e-05	0.205027	1e-05	0.794951
SRS049340	Vaginal	14.1501	1302	102	Group 1	0.941472	0.012285	0.039471	0.006772
SRS051505	Vaginal	12.1398	1299	871	Mixed Ancestry/Multiple Strains	0.151733	0.408559	0.050211	0.389498
SRS052859	Vaginal	246.688	1314	952	Mixed Ancestry/Multiple Strains	0.214212	0.391467	1e-05	0.394311
SRS075975	Vaginal	124.802	1314	33	Group 1	0.99997	1e-05	1e-05	1e-05
SRS075977	Vaginal	143.138	1314	20	Group 1	0.99997	1e-05	1e-05	1e-05
SRS075979	Vaginal	119.041	1314	57	Group 1	0.992184	1e-05	1e-05	0.007796
SRS078686	Vaginal	241.845	1314	568	Mixed Ancestry/Multiple Strains	0.420885	0.046208	1e-05	0.532898
SRS105169	Vaginal	17.6652	1308	19	Group 4	1e-05	1e-05	1e-05	0.99997
SRS142710	Vaginal	245.769	1314	619	Mixed Ancestry/Multiple Strains	0.100352	0.094285	0.728771	0.076592
SRS145518	Vaginal	4.28606	689	118	Mixed Ancestry/Multiple Strains	1e-05	0.125308	1e-05	0.874672
SRS146924	Vaginal	105.687	1314	669	Mixed Ancestry/Multiple Strains	0.367831	0.158004	1e-05	0.474154
SRS147175	Vaginal	46.5211	1314	482	Mixed Ancestry/Multiple Strains	0.488383	1e-05	1.5e-05	0.511592
SRS148214	Vaginal	244.423	1313	54	Group 3	1e-05	1e-05	0.99997	1e-05
UGent 06.41	Reference	17.0072	1307	3	Group 4	1e-05	1e-05	1e-05	0.99997
UGent 09.01	Reference	23.414	1312	81	Group 1	0.99997	1e-05	1e-05	1e-05
UGent 09.07	Reference	20.6988	1314	11	Group 1	0.99997	1e-05	1e-05	1e-05
UGent 09.48	Reference	17.0238	1305	3	Group 4	1e-05	1e-05	1e-05	0.99997
UGent 18.01	Reference	19.1415	1314	0	Group 2	1e-05	0.99997	1e-05	1e-05
UGent 21.28	Reference	19.3814	1313	0	Group 2	1e-05	0.99997	1e-05	1e-05
UGent 25.49	Reference	19.8698	1314	0	Group 1	0.99997	1e-05	1e-05	1e-05
UMB0032A	Reference	19.8378	1314	0	Group 1	0.99997	1e-05	1e-05	1e-05
UMB0032B	Reference	19.9292	1314	0	Group 1	0.99997	1e-05	1e-05	1e-05
UMB0061	Reference	19.9887	1314	1	Group 1	0.99997	1e-05	1e-05	1e-05
UMB0170	Reference	17.3903	1308	5	Group 4	1.9e-05	1e-05	1e-05	0.999961
UMB0233	Reference	19.9519	1314	0	Group 1	0.99997	1e-05	1e-05	1e-05
UMB0264	Reference	17.2821	1307	7	Group 4	1e-05	1e-05	1e-05	0.99997
UMB0298	Reference	19.8767	1314	0	Group 1	0.99997	1e-05	1e-05	1e-05
UMB0386	Reference	20.0041	1314	0	Group 1	0.99997	1e-05	1e-05	1e-05
UMB0682	Reference	16.8722	1300	3	Group 4	1e-05	1e-05	1e-05	0.99997
UMB0768	Reference	19.8462	1314	0	Group 1	0.99997	1e-05	1e-05	1e-05
UMB0770	Reference	19.889	1314	0	Group 1	0.99997	1e-05	1e-05	1e-05
UMB0775	Reference	19.9468	1314	1	Group 1	0.99997	1e-05	1e-05	1e-05
UMB0830	Reference	19.3063	1312	2	Group 2	1e-05	0.99997	1e-05	1e-05
UMB0833	Reference	19.328	1313	1	Group 2	1e-05	0.99997	1e-05	1e-05
UMB0912	Reference	17.0225	1310	4	Group 4	1e-05	1e-05	1e-05	0.99997
UMB0913	Reference	17.2439	1304	3	Group 4	1e-05	1e-05	1e-05	0.99997
UMB1642	Reference	17.1773	1307	5	Group 4	1e-05	1e-05	1e-05	0.99997
UMB1686	Reference	16.9672	1298	6	Group 3	1e-05	1e-05	0.99997	1e-05
W11	Reference	19.2752	1312	1	Group 2	1e-05	0.99997	1e-05	1e-05
WP023	Reference	19.3837	1298	0	Group 1	0.99997	1e-05	1e-05	1e-05

## Sheet: Table S5b
Table S5b. Summary of biallelic heterozygous SNPs and ADMIXTURE results for L. crispatus
Sample ID	Source	Mean Depth	Total SNPs	Heterozygous SNPs	ADMIXTURE Group Assignment	Group 1 Ancestry	Group 2 Ancestry	Group 3 Ancestry
2029	Reference	18.2182	1377	40	Group 3	1e-05	1e-05	0.99998
125-2-CHN	Reference	18.0302	1380	69	Mixed Ancestry/Multiple Strains	1e-05	0.793509	0.206481
214-1	Reference	18.0658	1374	68	Mixed Ancestry/Multiple Strains	0.030521	0.587042	0.382437
ATCC 33820	Reference	18.9132	1379	6	Group 1	0.963841	1e-05	0.036149
C037	Reference	19.4681	1380	33	Group 1	0.956378	0.043612	1e-05
C25	Reference	20.1251	1380	11	Group 1	0.981668	1e-05	0.018322
CTV-05	Reference	18.2497	1378	68	Group 3	1e-05	1e-05	0.99998
DISK12	Reference	19.0653	1379	11	Group 1	0.90187	0.064276	0.033854
DSM 20584	Reference	18.8478	1381	7	Group 1	0.96148	1e-05	0.03851
EM-LC1	Reference	19.23	1377	9	Mixed Ancestry/Multiple Strains	0.882635	0.117355	1e-05
FB049-03	Reference	18.3106	1375	67	Mixed Ancestry/Multiple Strains	1e-05	0.211356	0.788634
FB077-07	Reference	18.1788	1378	43	Group 3	1e-05	1e-05	0.99998
G10	Vaginal	51.5736	1376	79	Group 2	1e-05	0.915111	0.084879
G101	Vaginal	15.4361	1368	115	Group 3	0.020926	0.016395	0.962679
G102	Vaginal	35.957	1381	49	Group 3	1e-05	1e-05	0.99998
G103	Vaginal	22.1801	1377	60	Group 3	0.007328	0.027868	0.964804
G105	Vaginal	22.7191	1381	87	Group 3	0.022716	1e-05	0.977274
G107	Vaginal	68.9259	1381	72	Group 3	1e-05	1e-05	0.99998
G109	Vaginal	7.56138	1249	65	Group 1	0.957744	0.042246	1e-05
G11	Vaginal	36.1341	1381	39	Group 2	1.5e-05	0.999975	1e-05
G112	Vaginal	7.00498	1189	104	Mixed Ancestry/Multiple Strains	0.014217	0.73612	0.249663
G113	Vaginal	15.6225	1301	110	Mixed Ancestry/Multiple Strains	0.014003	0.697239	0.288758
G120	Vaginal	20.6032	1363	90	Group 2	1e-05	0.99998	1e-05
G13	Vaginal	31.7444	1315	68	Mixed Ancestry/Multiple Strains	0.0793	0.714088	0.206612
G130	Vaginal	30.2047	1371	37	Mixed Ancestry/Multiple Strains	0.736973	1e-05	0.263017
G131	Vaginal	4.47728	776	94	Group 3	0.074467	0.013707	0.911827
G136	Vaginal	26.739	1380	48	Group 3	1e-05	1e-05	0.99998
G144	Vaginal	48.3554	1381	161	Mixed Ancestry/Multiple Strains	1e-05	0.817673	0.182317
G146	Vaginal	50.9888	1381	68	Group 2	1e-05	0.99998	1e-05
G147	Vaginal	31.436	1381	161	Group 3	0.007501	0.028299	0.964199
G151	Vaginal	5.81447	1038	87	Group 3	1e-05	1e-05	0.99998
G153	Vaginal	57.9302	1381	375	Mixed Ancestry/Multiple Strains	1e-05	0.375721	0.624269
G156	Vaginal	13.7117	1341	82	Group 2	1e-05	0.99998	1e-05
G16	Vaginal	26.908	1378	41	Mixed Ancestry/Multiple Strains	0.756283	1e-05	0.243707
G160	Vaginal	40.7113	1381	98	Group 3	1e-05	1e-05	0.99998
G161	Vaginal	10.0317	1324	221	Group 3	0.021325	0.076444	0.902231
G165	Vaginal	16.0391	1369	59	Group 2	1e-05	0.99998	1e-05
G167	Vaginal	9.36988	1279	54	Group 3	0.022223	1e-05	0.977767
G17	Vaginal	4.34732	779	68	Group 3	0.034478	1e-05	0.965512
G171	Vaginal	4.89585	908	64	Group 2	0.002428	0.997562	1e-05
G177	Vaginal	22.1627	1381	88	Group 2	1e-05	0.99998	1e-05
G18	Vaginal	16.955	1370	82	Group 3	1e-05	1e-05	0.99998
G181	Vaginal	7.9463	1241	99	Group 2	1e-05	0.952563	0.047427
G189	Vaginal	38.6124	1381	78	Mixed Ancestry/Multiple Strains	1e-05	0.5913	0.40869
G191	Vaginal	7.72835	1216	110	Group 2	0.007561	0.953716	0.038723
G194	Vaginal	7.44933	1206	121	Group 2	0.021333	0.978657	1e-05
G196	Vaginal	15.6169	1363	104	Group 2	1e-05	0.99998	1e-05
G198	Vaginal	15.4403	1372	104	Mixed Ancestry/Multiple Strains	1e-05	0.606938	0.393052
G200	Vaginal	6.80975	1208	126	Mixed Ancestry/Multiple Strains	0.023296	0.764145	0.212559
G24	Vaginal	66.7181	1381	186	Group 3	1.6e-05	1e-05	0.999974
G25	Vaginal	18.4298	1343	88	Group 3	1e-05	0.007881	0.992109
G29	Vaginal	8.87156	1274	98	Mixed Ancestry/Multiple Strains	1e-05	0.832293	0.167697
G36	Vaginal	29.9113	1380	77	Mixed Ancestry/Multiple Strains	1e-05	0.595616	0.404374
G37	Vaginal	31.996	1381	46	Group 3	1e-05	1e-05	0.99998
G39	Vaginal	4.43291	745	61	Mixed Ancestry/Multiple Strains	1e-05	0.779415	0.220575
G42	Vaginal	12.1759	1355	88	Group 2	1e-05	0.99998	1e-05
G46	Vaginal	30.8467	1381	145	Group 3	1e-05	1e-05	0.99998
G5	Vaginal	7.00046	1181	89	Group 3	0.007559	0.024307	0.968134
G50	Vaginal	9.20158	1277	89	Group 2	1e-05	0.99998	1e-05
G52	Vaginal	18.3879	1377	138	Group 3	1e-05	0.016196	0.983794
G55	Vaginal	28.623	1380	51	Group 3	1e-05	1e-05	0.99998
G58	Vaginal	13.1341	1351	54	Group 3	1e-05	1e-05	0.99998
G59	Vaginal	6.98753	1158	56	Group 3	0.026318	1e-05	0.973672
G60	Vaginal	30.6556	1380	343	Mixed Ancestry/Multiple Strains	1e-05	0.263535	0.736455
G61	Vaginal	28.1746	1379	39	Group 3	1e-05	1e-05	0.99998
G63	Vaginal	13.7655	1351	89	Mixed Ancestry/Multiple Strains	1e-05	0.830118	0.169872
G66	Vaginal	23.5534	1381	76	Group 3	0.062679	1e-05	0.937311
G7	Vaginal	13.1708	1351	280	Mixed Ancestry/Multiple Strains	0.01014	0.208964	0.780896
G71	Vaginal	13.4942	1353	77	Group 3	1e-05	0.015884	0.984106
G73	Vaginal	31.8384	1365	81	Mixed Ancestry/Multiple Strains	0.045774	0.790536	0.163691
G74	Vaginal	17.2427	1374	49	Group 3	1e-05	1e-05	0.99998
G75	Vaginal	7.74429	1157	95	Mixed Ancestry/Multiple Strains	0.006273	0.588085	0.405642
G76	Vaginal	9.63243	1283	68	Group 2	1e-05	0.991073	0.008917
G77	Vaginal	14.0451	1349	53	Group 3	1e-05	1e-05	0.99998
G80	Vaginal	12.3364	1299	66	Group 3	1e-05	1e-05	0.99998
G84	Vaginal	10.7307	1314	65	Group 2	1e-05	0.99998	1e-05
G85	Vaginal	16.503	1370	84	Mixed Ancestry/Multiple Strains	1e-05	0.49875	0.50124
G90	Vaginal	14.9946	1366	50	Group 3	1e-05	1e-05	0.99998
G91	Vaginal	6.40811	1055	98	Group 2	0.003443	0.984572	0.011985
G92	Vaginal	19.1852	1363	87	Mixed Ancestry/Multiple Strains	0.013811	0.144905	0.841285
G93	Vaginal	26.7396	1348	45	Mixed Ancestry/Multiple Strains	0.735829	1e-05	0.264161
G97	Vaginal	23.5088	1379	18	Mixed Ancestry/Multiple Strains	0.87586	0.12413	1e-05
G98	Vaginal	17.0887	1374	334	Mixed Ancestry/Multiple Strains	0.043373	0.378191	0.578436
JCM 1185	Reference	18.7476	1379	7	Group 1	0.963345	1e-05	0.036645
JCM 5810	Reference	19.3858	1380	10	Group 1	0.925745	0.046459	0.027796
JV-V01	Reference	18.0933	1379	70	Group 2	1e-05	0.99998	1e-05
MV-1A-US	Reference	17.9552	1378	39	Group 2	1e-05	0.99998	1e-05
MV-3A-US	Reference	18.1407	1379	68	Mixed Ancestry/Multiple Strains	1e-05	0.677292	0.322698
OAB24-B	Reference	19.2072	1375	35	Group 1	0.956048	0.043942	1e-05
PSS7772C	Reference	18.0667	1380	37	Group 2	1e-05	0.99998	1e-05
SJ-3C-US	Reference	18.224	1380	41	Group 3	1e-05	1e-05	0.99998
SRS011355	Vaginal	223.621	1381	81	Group 3	1e-05	1e-05	0.99998
SRS014465	Vaginal	13.7336	1367	137	Group 3	1e-05	1e-05	0.99998
SRS014466	Vaginal	21.5877	1381	126	Group 3	1e-05	1e-05	0.99998
SRS014494	Vaginal	14.0439	1367	135	Group 3	0.007243	1e-05	0.992747
SRS015054	Vaginal	209.298	1381	61	Group 3	1e-05	1e-05	0.99998
SRS015071	Vaginal	5.95235	984	92	Group 3	1e-05	1e-05	0.99998
SRS015072	Vaginal	20.0613	1381	111	Group 3	1.2e-05	1e-05	0.999978
SRS015073	Vaginal	5.73727	1053	96	Group 3	1e-05	1e-05	0.99998
SRS015168	Vaginal	80.8296	1379	67	Group 3	1.9e-05	1e-05	0.999971
SRS015425	Vaginal	164.979	1376	98	Mixed Ancestry/Multiple Strains	0.337558	1e-05	0.662432
SRS016191	Vaginal	237.568	1381	83	Group 3	1e-05	0.025011	0.974979
SRS016516	Vaginal	37.8738	1377	101	Group 2	1e-05	0.99998	1e-05
SRS016559	Vaginal	43.4212	1376	103	Group 2	1e-05	0.99998	1e-05
SRS017520	Vaginal	39.3996	1381	156	Group 3	1e-05	0.02669	0.9733
SRS017700	Vaginal	244.939	1381	108	Group 3	1e-05	1e-05	0.99998
SRS018769	Vaginal	44.3982	1381	143	Mixed Ancestry/Multiple Strains	1e-05	0.611613	0.388377
SRS019600	Vaginal	40.4732	1381	72	Group 3	1e-05	0.066373	0.933617
SRS019989	Vaginal	65.093	1380	67	Group 3	1e-05	1e-05	0.99998
SRS020349	Vaginal	80.8135	1381	92	Group 2	1e-05	0.99998	1e-05
SRS021969	Vaginal	21.742	1379	110	Group 3	1e-05	1e-05	0.99998
SRS022158	Vaginal	24.1589	1380	297	Mixed Ancestry/Multiple Strains	1e-05	0.545605	0.454385
SRS024310	Vaginal	243.283	1381	101	Group 3	1e-05	1e-05	0.99998
SRS042858	Vaginal	124.86	1377	93	Group 2	1e-05	0.99998	1e-05
SRS044742	Vaginal	31.8835	1380	147	Group 3	1e-05	1e-05	0.99998
SRS044902	Vaginal	9.80531	1329	106	Group 3	0.001737	1e-05	0.998253
SRS048536	Vaginal	26.2652	1379	199	Mixed Ancestry/Multiple Strains	1e-05	0.242283	0.757707
SRS049237	Vaginal	22.2952	1380	148	Mixed Ancestry/Multiple Strains	0.010491	0.754763	0.234746
SRS051505	Vaginal	10.6693	1328	124	Group 2	1e-05	0.9585	0.04149
SRS051637	Vaginal	190.152	1381	112	Group 3	1e-05	1e-05	0.99998
SRS056623	Vaginal	199.932	1377	103	Group 2	1e-05	0.99998	1e-05
SRS056695	Vaginal	114.007	1379	53	Group 2	1e-05	0.99998	1e-05
SRS056796	Vaginal	247.138	1381	170	Group 3	0.009514	1e-05	0.990476
SRS057344	Vaginal	243.458	1381	166	Group 3	1e-05	0.026992	0.972998
SRS057807	Vaginal	186.011	1381	98	Group 3	1e-05	1e-05	0.99998
SRS062752	Vaginal	102.246	1377	539	Mixed Ancestry/Multiple Strains	0.195819	1e-05	0.804171
SRS064376	Vaginal	95.1106	1377	548	Mixed Ancestry/Multiple Strains	0.191515	1e-05	0.808475
SRS065347	Vaginal	135.739	1381	64	Group 3	1e-05	1e-05	0.99998
SRS077751	Vaginal	45.5755	1377	102	Group 2	1.1e-05	0.999979	1e-05
SRS077793	Vaginal	50.6376	1377	116	Group 2	1e-05	0.99998	1e-05
SRS078263	Vaginal	54.5297	1381	134	Group 3	1e-05	1e-05	0.99998
SRS097885	Vaginal	81.378	1380	88	Group 3	1.6e-05	1e-05	0.999974
SRS097887	Vaginal	70.5241	1380	80	Group 3	1.7e-05	1e-05	0.999973
SRS098530	Vaginal	71.7853	1381	121	Group 3	1e-05	1e-05	0.99998
SRS098585	Vaginal	68.5635	1381	228	Mixed Ancestry/Multiple Strains	1e-05	0.303033	0.696957
SRS098587	Vaginal	40.8688	1381	178	Mixed Ancestry/Multiple Strains	1e-05	0.198299	0.801691
SRS098642	Vaginal	53.3178	1372	79	Mixed Ancestry/Multiple Strains	0.06469	0.047812	0.887498
SRS098815	Vaginal	237.807	1381	107	Group 3	1e-05	1e-05	0.99998
SRS101454	Vaginal	32.4729	1380	146	Group 3	1e-05	0.061658	0.938332
SRS102823	Vaginal	244.339	1381	234	Group 3	1e-05	0.036326	0.963664
SRS103938	Vaginal	135.982	1381	84	Group 3	1e-05	1e-05	0.99998
SRS104309	Vaginal	6.23724	1134	28	Group 1	0.94056	0.05943	1e-05
SRS104497	Vaginal	33.3374	1377	115	Group 3	0.004081	1e-05	0.995909
SRS104499	Vaginal	120.908	1379	100	Group 3	1e-05	1e-05	0.99998
SRS104501	Vaginal	111.52	1379	114	Group 3	0.002783	1e-05	0.997207
SRS142521	Vaginal	70.6607	1381	111	Mixed Ancestry/Multiple Strains	1e-05	0.671187	0.328803
SRS143739	Vaginal	196.172	1381	77	Group 3	1e-05	1e-05	0.99998
SRS143776	Vaginal	240.933	1381	78	Group 3	1e-05	1e-05	0.99998
SRS143778	Vaginal	232.756	1381	73	Group 3	1e-05	1e-05	0.99998
SRS144694	Vaginal	227.063	1380	95	Group 2	1e-05	0.99998	1e-05
SRS145518	Vaginal	234.536	1381	103	Group 3	1e-05	1e-05	0.99998
SRS146924	Vaginal	49.2851	1381	167	Mixed Ancestry/Multiple Strains	1e-05	0.61678	0.38321
SRS147880	Vaginal	77.5236	1379	75	Group 2	1e-05	0.99998	1e-05
SRS148145	Vaginal	107.645	1381	83	Group 3	1e-05	1e-05	0.99998
SRS148146	Vaginal	22.6214	1369	107	Group 3	1e-05	1e-05	0.99998
SRS148147	Vaginal	31.0614	1375	101	Group 3	1e-05	1e-05	0.99998
SRS148214	Vaginal	187.814	1370	109	Group 2	1e-05	0.949226	0.050764
ST1	Reference	19.8563	1381	0	Group 1	0.967171	1e-05	0.032819
UMB0040	Reference	19.6742	1380	30	Group 1	0.960133	0.039857	1e-05
UMB0044	Reference	17.8534	1374	39	Group 3	1e-05	1e-05	0.99998
UMB0054	Reference	18.2383	1377	68	Mixed Ancestry/Multiple Strains	1e-05	0.835022	0.164968
UMB0085	Reference	19.5426	1379	29	Group 1	0.956326	0.043664	1e-05
UMB0803	Reference	18.1544	1380	65	Group 3	1e-05	0.001259	0.998731
UMB0824	Reference	19.4945	1379	8	Group 1	0.968178	1e-05	0.031812
UMB1398	Reference	18.269	1379	72	Group 2	1e-05	0.99998	1e-05
UMNLC1	Reference	19.5581	1381	9	Group 1	0.99998	1e-05	1e-05
UMNLC10	Reference	19.2678	1381	11	Group 1	0.999978	1.2e-05	1e-05
UMNLC11	Reference	19.3155	1381	7	Group 1	0.99998	1e-05	1e-05
UMNLC12	Reference	19.2972	1380	10	Group 1	0.999972	1.8e-05	1e-05
UMNLC13	Reference	19.335	1381	9	Group 1	0.99998	1e-05	1e-05
UMNLC14	Reference	19.3352	1380	11	Group 1	0.99998	1e-05	1e-05
UMNLC15	Reference	19.2124	1379	5	Group 1	0.99998	1e-05	1e-05
UMNLC16	Reference	19.5934	1378	6	Group 1	0.99998	1e-05	1e-05
UMNLC18	Reference	19.3732	1381	6	Group 1	0.99998	1e-05	1e-05
UMNLC19	Reference	19.3502	1381	10	Group 1	0.999978	1.2e-05	1e-05
UMNLC2	Reference	19.6286	1380	8	Group 1	0.99998	1e-05	1e-05
UMNLC20	Reference	19.4583	1381	10	Group 1	0.99998	1e-05	1e-05
UMNLC21	Reference	19.4833	1380	9	Group 1	0.99998	1e-05	1e-05
UMNLC22	Reference	19.7639	1381	10	Group 1	0.99998	1e-05	1e-05
UMNLC23	Reference	19.4563	1381	7	Group 1	0.99998	1e-05	1e-05
UMNLC24	Reference	19.5133	1381	9	Group 1	0.99998	1e-05	1e-05
UMNLC25	Reference	19.5364	1381	12	Group 1	0.99998	1e-05	1e-05
UMNLC3	Reference	19.3262	1380	8	Group 1	0.99998	1e-05	1e-05
UMNLC4	Reference	19.4654	1379	8	Group 1	0.999978	1.2e-05	1e-05
UMNLC5	Reference	19.5337	1380	7	Group 1	0.99998	1e-05	1e-05
UMNLC6	Reference	19.5283	1380	11	Group 1	0.99998	1e-05	1e-05
UMNLC7	Reference	19.2784	1378	6	Group 1	0.99998	1e-05	1e-05
UMNLC8	Reference	19.3963	1379	9	Group 1	0.99998	1e-05	1e-05
UMNLC9	Reference	19.3634	1380	10	Group 1	0.99998	1e-05	1e-05
VMC1	Reference	17.9514	1378	52	Group 3	1e-05	1e-05	0.99998
VMC2	Reference	18.0506	1379	43	Group 3	1e-05	1e-05	0.99998
VMC3	Reference	17.9794	1378	7	Mixed Ancestry/Multiple Strains	0.29345	0.52676	0.17979
VMC4	Reference	18.1678	1380	69	Group 2	1e-05	0.99998	1e-05
VMC5	Reference	18.2629	1376	40	Group 3	1e-05	1e-05	0.99998
VMC6	Reference	18.0841	1378	48	Mixed Ancestry/Multiple Strains	1e-05	0.21929	0.7807
VMC7	Reference	18.2866	1378	75	Group 2	1e-05	0.941878	0.058112
VMC8	Reference	18.0074	1379	23	Group 3	0.017787	0.031304	0.950909

## Sheet: Table S5c
Table S5c. Summary of biallelic heterozygous SNPs and ADMIXTURE results for L. iners
Sample ID	Source	Mean Depth	Total SNPs	Heterozygous SNPs
7_1_47FAA	Reference	20.0428	1570	4
AB-1	Reference	19.9915	1570	0
ATCC 55195	Reference	19.8981	1569	0
DSM 13335	Reference	19.9534	1570	0
DSM 13335	Reference	20.0635	1570	0
G111	Vaginal	6.17768	1195	55
G116	Vaginal	8.79367	1503	39
G120	Vaginal	4.33144	1052	33
G124	Vaginal	41.6227	1569	5
G128	Vaginal	11.3996	1554	175
G129	Vaginal	11.219	1553	50
G135	Vaginal	11.2827	1541	9
G137	Vaginal	19.3871	1570	46
G138	Vaginal	54.8509	1570	1
G139	Vaginal	56.4033	1570	8
G14	Vaginal	20.7207	1570	10
G140	Vaginal	52.6805	1570	2
G145	Vaginal	67.4473	1568	2
G147	Vaginal	5.85411	1281	23
G149	Vaginal	39.7837	1570	3
G15	Vaginal	13.4629	1565	50
G150	Vaginal	30.4595	1569	48
G152	Vaginal	27.6644	1570	250
G154	Vaginal	27.7572	1570	105
G157	Vaginal	6.43911	1377	28
G158	Vaginal	45.3622	1559	1
G163	Vaginal	31.9861	1564	3
G164	Vaginal	5.66296	1295	124
G165	Vaginal	8.705	1481	27
G172	Vaginal	5.73423	1292	588
G173	Vaginal	5.96001	1353	487
G174	Vaginal	16.2227	1531	598
G175	Vaginal	11.1375	1560	355
G178	Vaginal	10.4877	1532	176
G182	Vaginal	15.4898	1564	518
G184	Vaginal	15.8324	1566	34
G188	Vaginal	11.6353	1545	27
G19	Vaginal	9.82429	1537	29
G192	Vaginal	13.6421	1564	730
G197	Vaginal	7.59442	1453	501
G21	Vaginal	17.915	1568	5
G22	Vaginal	20.9883	1569	19
G26	Vaginal	52.1167	1570	2
G27	Vaginal	28.631	1570	4
G3	Vaginal	4.01454	941	27
G32	Vaginal	26.8512	1570	3
G34	Vaginal	17.8852	1569	5
G35	Vaginal	13.6998	1562	10
G40	Vaginal	25.368	1570	21
G41	Vaginal	14.7796	1566	74
G44	Vaginal	29.5498	1570	5
G45	Vaginal	31.0384	1563	3
G47	Vaginal	11.0609	1537	406
G49	Vaginal	8.69111	1478	527
G50	Vaginal	14.2852	1557	12
G51	Vaginal	9.18497	1240	16
G53	Vaginal	33.1695	1568	3
G54	Vaginal	27.7868	1532	4
G55	Vaginal	6.06804	1327	17
G56	Vaginal	7.78439	1440	24
G57	Vaginal	5.94763	1086	13
G62	Vaginal	29.1253	1570	7
G64	Vaginal	17.453	1566	415
G67	Vaginal	24.1047	1568	0
G68	Vaginal	70.267	1570	19
G75	Vaginal	9.56498	1508	19
G76	Vaginal	8.1413	1463	14
G79	Vaginal	11.9747	1557	488
G81	Vaginal	30.7233	1570	27
G82	Vaginal	14.9793	1558	11
G86	Vaginal	20.6699	1567	9
G88	Vaginal	10.9666	1547	119
G96	Vaginal	20.5167	1570	777
G97	Vaginal	6.02961	1338	62
G99	Vaginal	11.3387	1544	32
KA00186	Reference	19.8953	1569	4
LactinV 01V1-a	Reference	19.8926	1565	2
LactinV 03V1-b	Reference	19.9477	1569	3
LactinV 09V1-c	Reference	19.9002	1570	2
LactinV 11V1-d	Reference	19.9339	1569	3
LEAF 2052A-d	Reference	19.9481	1570	3
LEAF 2053A-b	Reference	19.9774	1569	4
LEAF 2062A-h1	Reference	19.8881	1570	4
LEAF 3008A-a	Reference	19.9172	1570	2
SPIN 1401G	Reference	19.8796	1569	2
SPIN 2503V10-D	Reference	19.8801	1570	2
SRS011111	Vaginal	241.528	1570	614
SRS014343	Vaginal	247.967	1570	16
SRS014466	Vaginal	4.36787	911	8
SRS014494	Vaginal	4.17271	848	12
SRS015071	Vaginal	5.64183	1186	161
SRS015072	Vaginal	10.5608	1532	126
SRS015073	Vaginal	12.2513	1552	151
SRS015225	Vaginal	55.4712	1570	4
SRS016111	Vaginal	23.3534	1569	9
SRS019245	Vaginal	16.7417	1561	15
SRS022545	Vaginal	5.72382	1262	6
SRS023466	Vaginal	31.8336	1568	225
SRS023468	Vaginal	34.8766	1570	214
SRS023604	Vaginal	18.1318	1568	32
SRS042428	Vaginal	52.3913	1569	4
SRS044742	Vaginal	19.51	1570	10
SRS047335	Vaginal	247.009	1570	4
SRS048536	Vaginal	79.6925	1570	10
SRS049237	Vaginal	12.6687	1563	14
SRS050184	Vaginal	36.2581	1570	10
SRS051505	Vaginal	21.5816	1570	113
SRS052756	Vaginal	23.526	1570	388
SRS052859	Vaginal	80.9153	1570	29
SRS054962	Vaginal	162.137	1570	7
SRS055298	Vaginal	132.763	1570	1
SRS064666	Vaginal	55.0427	1568	6
SRS064704	Vaginal	53.8529	1567	5
SRS076945	Vaginal	8.86526	1503	13
SRS077206	Vaginal	95.2887	1570	4
SRS077210	Vaginal	36.9543	1570	4
SRS078197	Vaginal	65.5244	1570	35
SRS103938	Vaginal	20.1644	1568	556
SRS104195	Vaginal	152.273	1570	7
SRS104309	Vaginal	177.717	1570	9
SRS104416	Vaginal	40.5504	1570	9
SRS142501	Vaginal	6.24519	1281	7
SRS142710	Vaginal	41.1228	1570	97
SRS142957	Vaginal	109.987	1570	3
SRS142959	Vaginal	18.2347	1570	9
SRS146847	Vaginal	83.3132	1559	10
SRS146849	Vaginal	92.007	1559	8
SRS146924	Vaginal	132.452	1570	1041
SRS147175	Vaginal	54.9198	1566	8
SRS148423	Vaginal	19.6355	1569	9
SRS149665	Vaginal	75.3092	1569	5
UMB0030	Reference	19.9303	1570	1
UMB0033	Reference	19.9206	1570	1
UMB1051	Reference	20.0294	1570	3
UPII 143-D	Reference	19.9965	1570	5
UPII 60-B	Reference	19.8442	1569	4

## Sheet: Table S5d
Table S5d. Summary of biallelic heterozygous SNPs and ADMIXTURE results for L. jensenii
Sample ID	Source	Mean Depth	Total SNPs	Heterozygous SNPs	ADMIXTURE Group Assignment	Group 1 Ancestry	Group 2 Ancestry
1153	Reference	19.9916	43833	7	Group 1	0.99999	1e-05
115-3-CHN	Reference	17.7527	43697	264	Group 2	1e-05	0.99999
269-3	Reference	20.0317	43842	3	Group 1	0.99999	1e-05
27-2-CHN	Reference	17.7277	43713	272	Group 2	1e-05	0.99999
DSM 20557	Reference	20.0277	43840	3	Group 1	0.99999	1e-05
G11	Vaginal	4.42472	25950	233	Group 1	0.99999	1e-05
G110	Vaginal	39.3184	43753	389	Group 2	1e-05	0.99999
G119	Vaginal	8.23137	40571	869	Group 1	0.99999	1e-05
G124	Vaginal	5.01729	31474	692	Group 1	0.99999	1e-05
G139	Vaginal	49.1785	43824	295	Group 2	1e-05	0.99999
G140	Vaginal	6.32817	36841	276	Group 1	0.99999	1e-05
G141	Vaginal	29.4183	43223	357	Group 1	0.99999	1e-05
G143	Vaginal	12.5312	42536	533	Group 2	1e-05	0.99999
G149	Vaginal	12.2773	43342	248	Group 1	0.99999	1e-05
G159	Vaginal	134.917	43843	230	Group 2	1e-05	0.99999
G165	Vaginal	6.94138	38429	427	Group 1	0.99999	1e-05
G176	Vaginal	5.74945	33922	621	Group 1	0.99999	1e-05
G177	Vaginal	4.69761	28113	630	Group 1	0.99999	1e-05
G22	Vaginal	21.3382	43705	643	Group 2	1e-05	0.99999
G30	Vaginal	9.94942	37541	245	Group 1	0.99999	1e-05
G33	Vaginal	17.6692	43807	124	Group 1	0.99999	1e-05
G43	Vaginal	38.7533	43802	3	Group 1	0.99999	1e-05
G56	Vaginal	9.70911	40995	690	Group 2	1e-05	0.99999
G64	Vaginal	4.84902	29379	286	Group 1	0.99999	1e-05
G79	Vaginal	11.1675	43057	185	Group 1	0.99999	1e-05
IM1	Reference	17.7486	43725	251	Group 2	1e-05	0.99999
IM11	Reference	17.7359	43698	283	Group 2	1e-05	0.99999
IM18-1	Reference	20.0214	43843	19	Group 1	0.99999	1e-05
IM18-3	Reference	20.0261	43841	17	Group 1	0.99999	1e-05
IM3	Reference	17.7236	43715	263	Group 2	1e-05	0.99999
IM59	Reference	17.7253	43719	258	Group 2	1e-05	0.99999
JV-V16	Reference	17.7137	43724	255	Group 2	1e-05	0.99999
MD IIE-70(2)	Reference	19.9918	43843	3	Group 1	0.99999	1e-05
SJ-7A-US	Reference	19.952	43837	20	Group 1	0.99999	1e-05
SNUV360	Reference	19.9988	43843	3	Group 1	0.99999	1e-05
SRS011111	Vaginal	8.94751	39558	17860	Mixed Ancestry/Multiple Strains	0.19893	0.80107
SRS011269	Vaginal	209.934	43842	721	Group 2	1e-05	0.99999
SRS011584	Vaginal	17.8999	43735	2225	Group 2	1e-05	0.99999
SRS012294	Vaginal	43.7834	43842	1	Group 1	0.99999	1e-05
SRS014629	Vaginal	54.3066	43785	2	Group 1	0.99999	1e-05
SRS015054	Vaginal	11.322	43270	82	Group 1	0.99999	1e-05
SRS015225	Vaginal	8.12696	41068	70	Group 1	0.99999	1e-05
SRS022092	Vaginal	32.8768	43808	2	Group 1	0.99999	1e-05
SRS024068	Vaginal	51.5208	43842	1152	Group 2	1e-05	0.99999
SRS042428	Vaginal	34.4083	43840	5	Group 1	0.99999	1e-05
SRS047335	Vaginal	10.6042	42847	185	Group 1	0.99999	1e-05
SRS050184	Vaginal	20.7828	43820	2151	Group 2	1e-05	0.99999
SRS051637	Vaginal	47.1711	43837	28	Group 1	0.99999	1e-05
SRS052330	Vaginal	29.3257	43843	3	Group 1	0.99999	1e-05
SRS056796	Vaginal	18.8816	43797	101	Group 1	0.99999	1e-05
SRS057344	Vaginal	14.429	43612	159	Group 1	0.99999	1e-05
SRS063417	Vaginal	5.43776	33757	54	Group 1	0.99999	1e-05
SRS064666	Vaginal	51.9114	43727	1684	Group 2	1e-05	0.99999
SRS064704	Vaginal	45.1845	43717	1473	Group 2	1e-05	0.99999
SRS065347	Vaginal	8.93331	40752	56	Group 1	0.99999	1e-05
SRS077206	Vaginal	6.19146	33710	98	Group 1	0.99999	1e-05
SRS102823	Vaginal	23.0665	43797	87	Group 1	0.99999	1e-05
SRS104195	Vaginal	10.3659	42737	2931	Group 2	1e-05	0.99999
SRS142501	Vaginal	24.2394	43833	11	Group 1	0.99999	1e-05
SRS142521	Vaginal	4.84947	30158	118	Group 1	0.99999	1e-05
SRS142957	Vaginal	42.9938	43785	17	Group 1	0.99999	1e-05
SRS142959	Vaginal	6.35081	33957	43	Group 1	0.99999	1e-05
SRS144694	Vaginal	25.4794	43841	35	Group 1	0.99999	1e-05
SRS145518	Vaginal	25.9645	43836	68	Group 1	0.99999	1e-05
SRS146924	Vaginal	17.59	43727	697	Group 1	0.99999	1e-05
SRS148145	Vaginal	19.8797	43741	40	Group 1	0.99999	1e-05
SRS148214	Vaginal	5.35645	23561	141	Group 1	0.99999	1e-05
SRS148423	Vaginal	17.5982	43689	26	Group 1	0.99999	1e-05
TL2937	Reference	17.7542	43710	256	Group 2	1e-05	0.99999
UMB0007	Reference	20.0385	43843	5	Group 1	0.99999	1e-05
UMB0077	Reference	19.9804	43843	8	Group 1	0.99999	1e-05

## Sheet: Table S5e
Table S5e. Summary of biallelic heterozygous SNPs and ADMIXTURE results for L. gasseri
Sample ID	Source	Mean Depth	Total SNPs	Heterozygous SNPs	ADMIXTURE Group Assignment	Group 1 Ancestry	Group 2 Ancestry	Group 3 Ancestry
505	Reference	19.6042	18654	146	Group 3	1e-05	1e-05	0.99998
2016	Reference	19.9926	18668	2	Group 2	1e-05	0.99998	1e-05
202-4	Reference	19.9414	18665	34	Group 1	0.99998	1e-05	1e-05
224-1	Reference	20.0378	18661	12	Group 2	1e-05	0.99998	1e-05
240_LCRI	Reference	20.0014	18666	8	Group 2	1.1e-05	0.999979	1e-05
249_LKEF	Reference	20.0491	18669	4	Group 2	1e-05	0.99998	1e-05
459_LHEL	Reference	19.8441	18658	77	Mixed Ancestry/Multiple Strains	0.07217	0.708702	0.219129
494AS	Reference	22.2199	18661	2369	Group 3	1e-05	0.073825	0.926165
497AS	Reference	19.6083	18656	133	Group 3	1e-05	1e-05	0.99998
4M13	Reference	19.6199	18648	145	Group 3	1e-05	1e-05	0.99998
770_LJOH	Reference	19.9939	18669	4	Group 2	1e-05	0.99998	1e-05
987_LJOH	Reference	19.5386	18642	129	Group 3	1e-05	1e-05	0.99998
AL3	Reference	19.6033	18655	124	Group 3	1e-05	1e-05	0.99998
AL5	Reference	19.6372	18652	137	Group 3	1e-05	1e-05	0.99998
ATCC 33323	Reference	20.0032	18668	2	Group 2	1e-05	0.99998	1e-05
CECT 5714	Reference	20.2411	18667	24	Group 2	1e-05	0.937261	0.062729
DSM 14869	Reference	19.9146	18669	32	Group 2	0.06034	0.93965	1e-05
G100	Vaginal	4.7549	10096	249	Group 2	1e-05	0.99998	1e-05
G104	Vaginal	50.2714	18665	16	Group 2	1e-05	0.99998	1e-05
G115	Vaginal	6.80805	16655	10545	Mixed Ancestry/Multiple Strains	1e-05	0.666256	0.333734
G120	Vaginal	14.4297	18472	367	Group 1	0.99998	1e-05	1e-05
G125	Vaginal	5.27243	11246	344	Group 2	1e-05	0.99998	1e-05
G128	Vaginal	4.5406	12155	318	Group 1	0.99998	1e-05	1e-05
G148	Vaginal	33.7754	18641	34	Group 1	0.99998	1e-05	1e-05
G158	Vaginal	9.46666	18075	269	Group 1	0.99998	1e-05	1e-05
G166	Vaginal	8.15793	17215	209	Group 1	0.99998	1e-05	1e-05
G20	Vaginal	7.07712	16724	413	Group 2	1e-05	0.99998	1e-05
G35	Vaginal	7.96318	17172	161	Group 1	0.99998	1e-05	1e-05
G38	Vaginal	11.6741	18070	288	Group 3	1e-05	1e-05	0.99998
G44	Vaginal	6.73445	16403	240	Group 1	0.99998	1e-05	1e-05
G62	Vaginal	8.07235	17042	196	Group 1	0.99998	1e-05	1e-05
G69	Vaginal	4.96614	12998	6302	Mixed Ancestry/Multiple Strains	1e-05	0.737285	0.262705
G83	Vaginal	14.3112	18572	85	Group 2	1e-05	0.99998	1e-05
JCM 1025	Reference	19.8735	18663	35	Group 2	0.060354	0.939636	1e-05
JCM 1131	Reference	20.0338	18669	1	Group 2	1e-05	0.99998	1e-05
JG141	Reference	19.588	18652	126	Group 3	1e-05	1e-05	0.99998
MV-22	Reference	20.0451	18666	5	Group 2	1e-05	0.99998	1e-05
NCTC13722	Reference	20.2942	18668	1	Group 2	1e-05	0.99998	1e-05
PSS7772D	Reference	19.9656	18667	24	Group 1	0.99998	1e-05	1e-05
SJ-9E-US	Reference	20.0201	18667	5	Group 2	1e-05	0.99998	1e-05
SRS011269	Vaginal	12.8556	18342	787	Group 3	1e-05	1e-05	0.99998
SRS012934	Vaginal	41.8686	18620	4	Group 2	1e-05	0.99998	1e-05
SRS016584	Vaginal	75.1901	18669	16780	Mixed Ancestry/Multiple Strains	1e-05	0.492239	0.507751
SRS019379	Vaginal	28.6764	18653	84	Group 1	0.99998	1e-05	1e-05
SRS022734	Vaginal	22.3407	18493	92	Group 1	0.99998	1e-05	1e-05
SRS023850	Vaginal	6.96441	16354	27	Group 2	1e-05	0.99998	1e-05
SRS024428	Vaginal	52.0509	18636	66	Group 1	0.99998	1e-05	1e-05
SRS044902	Vaginal	10.2634	18248	225	Group 1	0.999971	1.9e-05	1e-05
SRS047335	Vaginal	61.987	18659	73	Group 1	0.99998	1e-05	1e-05
SRS052620	Vaginal	22.6826	18513	94	Group 1	0.99998	1e-05	1e-05
SRS062520	Vaginal	32.8918	18665	89	Group 1	0.99998	1e-05	1e-05
SRS075419	Vaginal	10.755	18091	40	Group 2	1e-05	0.99998	1e-05
SRS075975	Vaginal	5.29885	13959	352	Group 3	1e-05	1e-05	0.99998
SRS075977	Vaginal	10.2163	18193	450	Group 3	1e-05	1e-05	0.99998
SRS078197	Vaginal	15.1874	17257	831	Group 1	0.973973	0.026017	1e-05
SRS105169	Vaginal	17.7671	18633	112	Group 1	0.99998	1e-05	1e-05
SV-16A-US	Reference	19.9819	18669	12	Group 2	1e-05	0.99998	1e-05
TF08-1	Reference	20.0842	18669	9	Group 2	1e-05	0.99998	1e-05
UMB0045	Reference	19.9341	18668	32	Group 1	0.99998	1e-05	1e-05
UMB0045b	Reference	19.9147	18667	31	Group 1	0.99998	1e-05	1e-05
UMB0056	Reference	19.5626	18654	99	Group 3	1e-05	1e-05	0.99998
UMB0099	Reference	19.6026	18655	128	Group 3	1e-05	1e-05	0.99998
UMB0670	Reference	19.9971	18667	24	Group 1	0.99998	1e-05	1e-05

## Sheet: Table S5f
Table S5e. Summary of biallelic heterozygous SNPs and ADMIXTURE results for A. vaginae
Sample ID	Source	Mean Depth	Total SNPs	Heterozygous SNPs	ADMIXTURE Group Assignment	Group 1 Ancestry	Group 2 Ancestry
44061	Reference	11.8813	11223	156	Group 1	0.99999	1e-05
CMW7778A	Reference	11.8083	11218	129	Group 1	0.99999	1e-05
DSM 15829	Reference	11.8409	11304	172	Group 1	0.99999	1e-05
G111	Vaginal	21.4473	11351	3429	Mixed Ancestry/Multiple Strains	0.886354	0.113646
G114	Vaginal	13.1831	11215	842	Group 1	0.99999	1e-05
G121	Vaginal	17.2498	11318	423	Group 1	0.99999	1e-05
G126	Vaginal	18.5691	11361	304	Group 1	0.99999	1e-05
G172	Vaginal	17.3457	11428	9228	Mixed Ancestry/Multiple Strains	0.327053	0.672947
G174	Vaginal	14.4789	11386	6744	Group 2	0.070392	0.929608
G175	Vaginal	13.0202	11176	860	Group 1	0.99999	1e-05
G182	Vaginal	16.9285	11394	8351	Mixed Ancestry/Multiple Strains	0.435713	0.564287
G183	Vaginal	18.7164	11411	8944	Mixed Ancestry/Multiple Strains	0.37013	0.62987
G184	Vaginal	27.1115	11409	2095	Group 1	0.99999	1e-05
G186	Vaginal	9.6325	10921	5871	Mixed Ancestry/Multiple Strains	0.212661	0.787339
G187	Vaginal	37.928	11440	6838	Mixed Ancestry/Multiple Strains	0.560642	0.439358
G193	Vaginal	24.7054	11364	1148	Group 1	0.99999	1e-05
G31	Vaginal	6.02441	8883	1959	Group 1	0.99999	1e-05
G81	Vaginal	10.9727	11001	1528	Group 1	0.99999	1e-05
G87	Vaginal	7.31919	9316	5196	Group 2	1e-05	0.99999
NCTC13935	Reference	11.9335	11260	151	Group 1	0.99999	1e-05
PB189-T1-4	Reference	19.9028	11440	1	Group 2	1e-05	0.99999
SRS011111	Vaginal	197.665	11440	7104	Mixed Ancestry/Multiple Strains	0.552302	0.447698
SRS013542	Vaginal	11.5761	11184	2013	Group 1	0.99999	1e-05
SRS017497	Vaginal	49.641	11438	5258	Mixed Ancestry/Multiple Strains	0.700703	0.299297
SRS023466	Vaginal	178.518	11440	7708	Mixed Ancestry/Multiple Strains	0.181383	0.818617
SRS023468	Vaginal	71.7333	11440	8298	Mixed Ancestry/Multiple Strains	0.233746	0.766254
SRS023604	Vaginal	178.548	11440	2487	Group 1	0.99999	1e-05
SRS044902	Vaginal	37.8407	11395	768	Group 1	0.99999	1e-05
SRS052859	Vaginal	194.491	11440	2590	Mixed Ancestry/Multiple Strains	0.869346	0.130654
SRS078197	Vaginal	48.0618	6411	1907	Group 2	1e-05	0.99999
SRS078686	Vaginal	98.6724	11440	5729	Mixed Ancestry/Multiple Strains	0.638969	0.361031
SRS142710	Vaginal	152.373	11440	5559	Mixed Ancestry/Multiple Strains	0.734511	0.265489
SRS146924	Vaginal	17.4994	11312	1715	Group 1	0.99999	1e-05
SRS147175	Vaginal	9.61521	10697	974	Group 1	0.99999	1e-05
SRS148214	Vaginal	58.9099	11408	817	Group 1	0.99999	1e-05

[truncated: 12 more sheets: Table S6a, Table S6b, Table S7, Table S8, Table S9a, Table S9b, Table S9c, Table S9d, Table S9e, Table S9f, Table S10, Table S11]
